# Supplementary material for: Comparative Study of Organoids from Patient-Derived Normal and Tumor Colon and Rectal Tissue
Source: Cancers (Basel). 2020 Aug 15;12(8):2302. doi: 10.3390/cancers12082302 (PMC7465167; doi:10.3390/cancers12082302)
Supplement: Supplementary file 1 [file cancers-12-02302-s001.zip]

Archive with 5 entries (4 files):
- Table S2_Costales-Carrera et al.docx
- __MACOSX/
- __MACOSX/._Table S2_Costales-Carrera et al.docx
- Table S1_Costales-Carrera et al.docx
- __MACOSX/._Table S1_Costales-Carrera et al.docx
